# Supplementary material for: Expression of Retroelements in Cervical Cancer and Their Interplay with HPV Infection and Host Gene Expression
Source: Cancers (Basel). 2021 Jul 14;13(14):3513. doi: 10.3390/cancers13143513 (PMC8306386; doi:10.3390/cancers13143513)
Supplement: Supplementary file 1 [file cancers-13-03513-s001.zip]

Archive with 4 entries (4 files):
- Supplementary figures.pdf
- Supplementary Table 1_062921.pdf
- Supplementary table 2.pdf
- Supplementary Table 3 .pdf
